# Supplementary material for: Assessing impact of MALDI mass spectroscopy on reducing directed antibiotic coverage time for Gram-negative organisms
Source: PLoS One. 2020 Feb 26;15(2):e0228935. doi: 10.1371/journal.pone.0228935 (PMC7043764; doi:10.1371/journal.pone.0228935)
Supplement: S1 File — (XLSX) [file pone.0228935.s001.xlsx]

## Sheet: Sheet1
Unit#	StudyID	Specimen#	Initials	Group	GroupCode	Year	IDSpecimen	SpecimenIDCode	Fermenters	ShiftWork	Abx	NumberAbx	NotificationTime	Time_Identification	Time_Susceptibility	StudyID2	Abx_Extra
1587052	2	17:B0243535U	AK	MALDI	1	1	A. baumannii	0	0	1	Ciprofloxacin	1	16.92	32.58	48.92	2	Ampicillin
5169465	3	17:B0261597S	JM	MALDI	1	1	A. baumannii	0	0	1	Ceftazidime	1	11.23	18.38	30.43	3	Ceftriaxone
5483311	4	17:B0366451R	BW	VITEK	0	1	A. baumannii	0	0	0	Ciprofloxacin	2	15.42	34.55	34.55	4	Cefazolin
5483974	5	17:B0337717R	GS	MALDI	1	1	A. haemolytic	0	0	0	Ciprofloxacin	3	11.32	17.33	29.98	-1
5066005	6	17:B0337176R	JK	MALDI	1	1	A. baumannii	0	0	0	Meropenem	2	12.83	20.23	51.58	6	Ampicillin
5205462	7	17:B0343643R	JS	VITEK	0	1	A. baumannii	0	0	0	Ciprofloxacin	2	14.1	37.05	53.37	7	Ceftazidime
5487947	8	17:B0378163U	VS	MALDI	1	1	A. baumannii	0	0	0	Ciprofloxacin	2	11.08	18.53	28.78	8	Cefazolin
5218778	9	17:B0396930U	SE	MALDI	1	1	A. baumannii	0	0	0	Ceftazidime	1	15.98	23.85	35.27	9	Daptomycin
5214750	10	17:B0477769R	JH	MALDI	1	1	A. baumannii	0	0	1	Ciprofloxacin	1	14.13	74.7	95.62	10	Ceftriaxone
5248694	11	17:B0518139U	NR	MALDI	1	1	A. baumannii	0	0	1	Meropenem	5	12.4	54.95	69.23	11	Ciprofloxacin
H003336797	12	17:B0029319R	SM	VITEK	0	1	A. baumannii	0	0	1	Ciprofloxacin	1	11.48	53.17	53.17	12	Ceftriaxone
H003313999	13	17:B0278622R	PS	MALDI	1	1	A. baumannii	0	0	0	PipTazo	3	17.38	43.08	64.33	13	Ertapenem
H002497815	14	17:B0357432R	PC	MALDI	1	1	A. baumannii	0	0	1	Ciprofloxacin	3	24.2	35.62	43.7	14	Vancomycin
H003025859	15	17:B0473631R	HW	MALDI	1	1	A. baumannii	0	0	0	Ciprofloxacin	2	13.97	33.97	34.42	15	Ertapenem
5464208	16	17:B0035238S	SS	MALDI	1	1	E. cloacae co	1	1		Expired	1		24.28		-1
5345097	17	17:B0041899R	TG	MALDI	1	1	E. cloacae co	1	1	1	Ciprofloxacin	3	15.98	32.9	32.9	17	Tazocin
5471807	18	17:B0293505R	LS	VITEK	0	1	E. cloacae co	1	1	0	Gentamicin	3	73.15	81.85	96.65	18	Ceftazidime
5474436	19	17:B0155195	TL	MALDI	1	1	E. cloacae co	1	1		N/A	0
1251950	20	17:B0172333U	FG	MALDI	1	1	E. cloacae co	1	1	0	Ciprofloxacin	3	10.52	21.45	45.77	20	Tazocin
5253110	21	17:B0187199R	DN	VITEK	0	1	E. cloacae co	1	1	0	Ciprofloxacin	2	17.9	34.62	34.62	21	Metronidazole
5476724	22	17:B0208968R	RG	VITEK	0	1	E. cloacae co	1	1	1	Ciprofloxacin	3	14.65	47.73	47.73	22	Cefazolin
1586078	23	17:B0200151R	JP	MALDI	1	1	E. cloacae co	1	1	0	Ciprofloxacin	1	16.32	24.88	37.82	23	Cefazolin
5194785	24	17:B0230763R	TC	MALDI	1	1	E. cloacae co	1	1	1	Ciprofloxacin	1	15.58	25.73	34.87	24	Ampicillin
1571864	25	17:B0461050R	OB	MALDI	1	1	E. cloacae co	1	1	0	Ertapenem	1	17.78	25.8	33.38	25	PipTazo
5479784	26	17:B0268363R	MK	MALDI	1	1	E. cloacae co	1	1	1	Meropenem	1	16.97	23.73	44.98	26	Cefuroxime
5480640	27	17:B0285713U	EN	MALDI	1	1	E. cloacae co	1	1	0	Ertapenem	1	14.53	24.72	37.57	27	Cloxacillin
5423203	28	17:B0319919R	CI	MALDI	1	1	E. cloacae co	1	1	1	Ciprofloxacin	2	14.55	22.23	44.05	28	Ceftriaxone
5481530	29	17:B0270977R	NW	MALDI	1	1	E. cloacae co	1	1	0	Ciprofloxacin	1	10.73	29.82	49.98	29	Daptomycin
5484222	30	17:B0324476U	RR	MALDI	1	1	E. cloacae co	1	1	0	Ciprofloxacin	3	17.57	30.58	41.33	30	Cefazolin
1266414	31	17:B0354676R	RA	MALDI	1	1	E. cloacae co	1	1	1	Ciprofloxacin	3	14.92	25.8	42.55	31	Ampicillin
5485647	32	17:B0426010R	KC	MALDI	1	1	E. cloacae co	1	1	1	Ciprofloxacin	3	12.17	18.83	30.2	32	Linezolid
5248028	33	17:B0369704U	PB	MALDI	1	1	E. cloacae co	1	1	0	Ciprofloxacin	1	13.4	27.58	38.37	-1
5447069	34	17:B0371222U	MF	VITEK	0	1	E. cloacae co	1	1	0	Ciprofloxacin	2	11.85	26.57	38.62	34	Amoxicillin
5422371	35	17:B0375554U	JC (expired 9/13/2017)	VITEK	0	1	E. cloacae co	1	1	1	Ciprofloxacin	2	12.87	28.17	55.98	35	Cefazolin
5488979	36	17:B0384301R	RS (expired 9/18/2017)	VITEK	0	1	E. cloacae co	1	1		Expired (BEFORE Reporting)	0		30.85	69.6	-1
5489617	37	17:B0403428R	KP	MALDI	1	1	E. cloacae co	1	1	1	Ciprofloxacin	1	17.67	29.65	40.18	37	Cefazolin
5382828	38	17:B0406658R	KR	MALDI	1	1	E. cloacae co	1	1	1	TMS	2	16.68	28.75	34.12	38	Cefazolin
1580556	39	17:B0445602R	ML (expired 10/30/2017	MALDI	1	1	E. cloacae co	1	1		Expired (Before ID)	0		41.63		-1
5081589	40	17:B0470594S	SM	MALDI	1	1	E. cloacae co	1	1	0	Ertapenem	1	8.18	26.8	40.37	40	PipTazo
5494166	41	17:B0463204U	SW	VITEK	0	1	E. cloacae co	1	1	0	Ciprofloxacin	4	9.97	32.95	39.55	41	Cefazolin
5185317	42	17:B0478613R	TM	MALDI	1	1	E. cloacae co	1	1	0	N/A	0	18.28	26.37	37	-1
H003198344	43	17:B0237398R	KH (Hend)	MALDI	1	1	E. cloacae co	1	1		Ertapenem	1		65.8	65.8	-1
H003347860	44	17:B0030392U	GE (Hend)	MALDI	1	1	E. cloacae co	1	1	0	Ciprofloxacin	2	60.15	81.15	90.98	-1
H003341384	45	17:B0226259R	MM (Hend)	MALDI	1	1	E. cloacae co	1	1	0	Ertapenem	1	14.38	54.92	74.87	45	PipTazo
H003294395	46	17:B0150837R	JW (Hend)	MALDI	1	1	E. cloacae co	1	1	0	Ciprofloxacin	3	18.77	42.3	51.53	-1
H003045919	47	17:B0160017R	JG (Hend)	MALDI	1	1	E. cloacae co	1	1	1	Ciprofloxacin	1	25.58	34.22	43.47	47	PipTazo
H002021616	48	17:B0158209R	BK (Hend)	MALDI	1	1	E. cloacae co	1	1	1	Ciprofloxacin	2	11.72	21.75	31.3	-1
H002001748	49	17:B0155041R	LF (Hend)	MALDI	1	1	E. cloacae co	1	1	0	Meropenem	2	15.42	28.53	41.6	49	PipTazo
H003342811	50	17:B0209756R	AB (Hend)	MALDI	1	1	E. cloacae co	1	1	0	Meropenem	2	22.17	37.05	87.72	-1
H003355392	51	17:B0241959R	QZ (Hend)	MALDI	1	1	E. cloacae co	1	1	0	Ciprofloxacin	2	20.52	42.15	49.1	51	Levofloxacin
H003068196	52	17:B0272600R	MW (Hend)	MALDI	1	1	E. cloacae co	1	1	0	Ciprofloxacin	1	22.15	51.08	72.48	52	PipTazo
H003261566	53	17:B0267158R	RB (Hend)	MALDI	1	1	E. cloacae co	1	1	0	Meropenem	2	21.12	38.92	60.42	53	PipTazo
H003231172	54	17:B0326832U	LH (Hend)	MALDI	1	1	E. cloacae co	1	1	0	Ciprofloxacin	4	14.98	24.62	39.32	54	Metronidazole
H003315265	55	17:B0382115S	WG (Hend)	MALDI	1	1	E. cloacae co	1	1	0	Ertapenem	1	9.57	18.62	29.13	55	TMS
H002573716	56	17:B0314253R	AP (Hend)	MALDI	1	1	E. cloacae co	1	1	0	Ertapenem	1	16.8	21.48	32.85	56	Cefazolin
H002396584	57	17:B0350618S	EM (Hend)	MALDI	1	1	E. cloacae co	1	1	0	Ciprofloxacin	2	11.95	18.92	32.17	-1
H002352924	58	17:B0417617R	DS (Hend)	MALDI	1	1	E. cloacae co	1	1	0	Meropenem	1	15.68	28.38	28.38	58	PipTazo
H003278090	59	17:B0405673R	CB (Hend)	MALDI	1	1	E. cloacae co	1	1	1	Ciprofloxacin	2	9.5	17.3	25.88	-1
H003131920	60	17:B0428254R	GC (Hend)	VITEK	0	1	E. cloacae co	1	1	1	Ciprofloxacin	4	11.75	25.95	36.95	60	PipTazo
H003045675	61	17:B0420593R	BM (Hend)	MALDI	1	1	E. cloacae co	1	1	1	Ciprofloxacin	4	9.15	68.13	67.4	61	Dapsone
H003361070	62	17:B0448440R	AB (Hend)	MALDI	1	1	E. cloacae co	1	1	1	Ciprofloxacin	1	12.58	29.38	37.02	62	Daptomycin
H003114745	63	17:B0479520R	PC (Hend)	MALDI	1	1	E. cloacae co	1	1	0	Meropenem	2	10.47	20.67	25.43	63	PipTazo
H003342972	64	17:B0517561R	DS (Hend)	MALDI	1	1	E. cloacae co	1	1	0	N/A	0	16.57	33.33	41.4	64	Aztreonam
H003265097	65	17:B0481085S	LR (Hend)	VITEK	0	1	E. cloacae co	1	1	1	Ciprofloxacin	2	18.43	26.87	35.75	65	Dapsone
5094827	66	17:B0140871R	RB	MALDI	1	1	K. pneumoniae	2	1	1	Ciprofloxacin	2	14.85	24.45	43.45	66	PipTazo
1269595	67	17:B0096660U	VF	VITEK	0	1	K. pneumoniae	2	1	0	Ciprofloxacin	2	20.75	58.7	58.23	-1
5334140	68	17:B0206968U	ES	MALDI	1	1	K. pneumoniae	2	1	0	PipTazo	2	14.42	27.42	39.27	-1
5144376	69	17:B0231084S	SA	MALDI	1	1	K. pneumoniae	2	1	1	Ciprofloxacin	2	15.22	22.38	29.78	-1
1259318	70	17:B0319828S	VP	MALDI	1	1	K. pneumoniae	2	1	1	Ceftriaxone	1				-1
1487017	71	17:B0283524R	DG (expired 7/10/2017)	MALDI	1	1	K. pneumoniae	2	1	0	Expired (Before ID)	0	12.32	25.83	34.98	-1
5372087	72	17:B0290948U	TB	MALDI	1	1	K. pneumoniae	2	1	1	Ciprofloxacin	2	22.97	32.82	41.18	72	Vancomycin
5483689	73	17:B0363504R	ID	MALDI	1	1	K. pneumoniae	2	1	0	Ciprofloxacin	2	18.07	35.35	44	73	Vancomycin
5482704	74	17:B0334237U	GR	MALDI	1	1	K. pneumoniae	2	1	0	Ciprofloxacin	2	17.35	29.25	37.95	-1
1048363	75	17:B0344567R	JS	MALDI	1	1	K. pneumoniae	2	1	1	Ciprofloxacin	2	18.02	26.75	45.73	-1
1605398	76	17:B0319330R	GC	MALDI	1	1	K. pneumoniae	2	1	0	Ceftriaxone	2	16.23	31.93	41	76	Metronidazole
5381485	77	17:B0330630R	RF	VITEK	0	1	K. pneumoniae	2	1	0	Ceftriaxone	1	14.77	28.95	28.42	77	Azithromycin
5424373	78	17:B0342589R	AC	MALDI	1	1	K. pneumoniae	2	1	1	Ciprofloxacin	2	15.53	30.58	37.15	78	Metronidazole
5392812	79	17:B0341781R	KF	MALDI	1	1	K. pneumoniae	2	1	0	PipTazo	1	15.65	24.12	33.38	79	Vancomycin
5077176	80	17:B0343749U	JG	MALDI	1	1	K. pneumoniae	2	1	1	Ciprofloxacin	4	16.25	24.22	42.1	80	Metronidazole
1453707	81	17:B0349475R	GO	MALDI	1	1	K. pneumoniae	2	1	0	PipTazo	1	20.6	28.1	34.5	-1
1444902	82	17:B0382850R	LH	MALDI	1	1	K. pneumoniae	2	1	1	Ceftriaxone	1	14.77	21.5	31.7	82	Levofloxacin
1446577	83	17:B0395546S	MM	MALDI	1	1	K. pneumoniae	2	1	0	PipTazo	1	20.9	59.67	44.17	-1
5490558	84	17:B0417941U	JP	MALDI	1	1	K. pneumoniae	2	1	0	Ciprofloxacin	3	12	25.57	25.57	-1
5491817	85	17:B0423997U	GV	MALDI	1	1	K. pneumoniae	2	1	0	Cefazolin	3	14.47	27.55	35.37	85	Metronidazole
5492349	86	17:B0432363U	MS	MALDI	1	1	K. pneumoniae	2	1	1	Ciprofloxacin	1	14.22	25.4	36.78	86	Ampicillin
5493043	87	17:B0454514R	US	MALDI	1	1	K. pneumoniae	2	1	1	Ciprofloxacin	2	12.63	20.97	34.77	87	Cefazolin
5493198	88	17:B0445369R	NM	MALDI	1	1	K. pneumoniae	2	1	0	N/A	0	17.85	25.83	34.87	88	Levofloxacin
5301215	89	17:B0445706R	WH	MALDI	1	1	K. pneumoniae	2	1	0	Ciprofloxacin	2	17.28	32.28	31.05	-1
5493534	90	17:B0463899U	IH	MALDI	1	1	K. pneumoniae	2	1	1	Ciprofloxacin	3	16.18	24.08	33.98	90	Vancomycin
1522535	91	17:B0469950U	FM (expired 11/15/2017	MALDI	1	1	K. pneumoniae	2	1	0	PipTazo	1	14.87	22.18	31.37	91	Doxycycline
1227867	92	17:B0501719R	CL	MALDI	1	1	K. pneumoniae	2	1	0	PipTazo	2	16.05	28.37	37.45	-1
5496986	93	17:B0503659R	AY (expired 12/6/2017)	MALDI	1	1	K. pneumoniae	2	1		Expired	0		28.47		-1
5497033	94	17:B0503245R	LR	MALDI	1	1	K. pneumoniae	2	1		PipTazo	2		61.72	76.33	-1
5498928	95	17:B0536339R	BL	MALDI	1	1	K. pneumoniae	2	1	0	Ciprofloxacin	3	24.25	37.65	47.85	-1
H003342676	96	17:B0336622S	MH (Hend)	MALDI	1	1	K. pneumoniae	2	1	1	Ceftriaxone	2	16.35	25.2	32.32	96	Metronidazole
H002427658	97	17:B0018002R	KK (Hend)	VITEK	0	1	K. pneumoniae	2	1	0	Ciprofloxacin	3	18.15	34.9	34.9	-1
H003344496	98	17:B0049382U	CM (Hend)	VITEK	0	1	K. pneumoniae	2	1	1	Ciprofloxacin	4	13.73	79.33	79.33	-1
H002188964	99	17:B0068545R	TB (Hend) - exp 2/16/2	VITEK	0	1	K. pneumoniae	2	1	0	PipTazo	1	16.37	32.23	32.23	99	Vancomycin
H003175681	100	17:B0085781U	JM (Hend)	VITEK	0	1	K. pneumoniae	2	1		Ciprofloxacin	2		60.18	60.18	100	Vancomycin
H003280417	101	17:B0083040R	JR (Hend)	VITEK	0	1	K. pneumoniae	2	1	0	PipTazo	1	13.95	39.6	39.6	-1
H002335525	102	17:B0170384R	EG (Hend) - exp. 5/27/	MALDI	1	1	K. pneumoniae	2	1	0	Ertapenem	2	14.4	73.87	73.87	102	Vancomycin
H002314773	103	17:B0095677R	EG (Hend)	VITEK	-1	1	E. coli	-1		0	Ciprofloxacin	2	14.55	41.48	41.48	-1
H002535607	104	17:B0096751R	GF (Hend)	VITEK	0	1	K. pneumoniae	2	1	0	Ceftriaxone	2	19.12	43.2	43.2	104	Levofloxacin
H003194891	105	17:B0160459U	JB (Hend)	MALDI	1	1	K. pneumoniae	2	1	0	Ceftriaxone	2	19.78	27.27	47.73	105	Moxifloxacin
H002356983	106	17:B0145323S	SR (Hend)	VITEK	0	1	K. pneumoniae	2	1	0	Ceftriaxone	2	14.02	32.7	32.7	106	Vancomycin
H003353387	107	17:B0155600R	TT (Hend)	MALDI	1	1	K. pneumoniae	2	1	0	Ciprofloxacin	3	18.4	24.48	42.05	107	Vancomycin
H003337546	108	17:B0205428R	RP (Hend)	MALDI	1	1	K. pneumoniae	2	1	1	Meropenem	2	17.52	35.93	51.4	108	Vancomycin
H002112621	109	17:B0196054R	KM (Hend)	MALDI	1	1	K. pneumoniae	2	1	0	Ertapenem	2	17.87	26.65	37.65	-1
H003261420	110	17:B0201307R	ET (Hend)	MALDI	1	1	K. pneumoniae	2	1	0	Gentamicin	2	13.15	22.92	34.53	110	TMS
H003337989	111	17:B0207456R	RT (Hend)	MALDI	1	1	K. pneumoniae	2	1	0	Ertapenem	2	18.92	25.95	46.9	-1
H003206584	112	17:B0223174U	JB (Hend)	VITEK	0	1	K. pneumoniae	2	1	1	PipTazo	1	15.85	30.6	42.13	112	Cefazolin
H003333508	113	17:B0303160R	NV (Hend)	MALDI	1	1	K. pneumoniae	2	1	0	Cefazolin	1	12.23	18.5	26.03	113	Levofloxacin
H003358633	114	17:B0255803R	AG (Hend)	MALDI	1	1	K. pneumoniae	2	1	0	Azithromycin	1	12.48	29.62
H003170465	115	17:B0276847R	VD (Hend)	MALDI	1	1	K. pneumoniae	2	1	1	Ciprofloxacin	4	16.6	29.27	32.65	115	Vancomycin
H003303928	116	17:B0294124R	SG (Hend)	MALDI	1	1	K. pneumoniae	2	1	0	Ciprofloxacin	3	16.52	23.12	34.28	-1
H003355922	117	17:B0277986U	RM (Hend)	MALDI	1	1	K. pneumoniae	2	1	0	Ciprofloxacin	2	48.57	58.45	70.37	117	Levofloxacin
H003329439	118	17:B0303516R	SAA (Hend)	MALDI	1	1	K. pneumoniae	2	1	0	PipTazo	3	14.03	24.87	49.58	118	Metronidazole
H003312881	119	17:B0299814S	KF (Hend)	MALDI	1	1	K. pneumoniae	2	1	0	Ceftriaxone	2	19.17	26.68	143.08	-1
H003113962	120	17:B0334960R	HG (Hend)	MALDI	1	1	K. pneumoniae	2	1	1	Ciprofloxacin	2	14.23	23.87	32.7	-1
H003330120	121	17:B0345616R	JS (Hend)	MALDI	1	1	K. pneumoniae	2	1	0	Ciprofloxacin	2	16.38	24.48	33.13	121	Vancomycin
H002416863	122	17:B0335719U	RG (Hend)	VITEK	0	1	K. pneumoniae	2	1	1	Ceftriaxone	1	27.32	62.78	69.6	122	Ampicillin
H003362948	123	17:B0344182R	LD (Hend)- exp. 8/21/2	VITEK	0	1	K. pneumoniae	2	1	0	Expired	0	9.93	22.68	29.62	-1
H003001978	124	17:B0347689U	KS (Hend)	MALDI	1	1	K. pneumoniae	2	1	0	Ciprofloxacin	3	10.98	17.33	28.65	124	Vancomycin
H003361219	125	17:B0381845R	KM (Hend)	MALDI	1	1	K. pneumoniae	2	1	0	Ciprofloxacin	2	15.35	20.78	29.48	-1
H003237593	126	17:B0368316R	DM (Hend)	MALDI	1	1	K. pneumoniae	2	1	0	Meropenem	1	12.83	29.37	60.12	126	Vancomycin
H003348306	127	17:B0385367R	IG (Hend)	MALDI	1	1	K. pneumoniae	2	1	0	Ciprofloxacin	3	7.37	19.7	28.37	127	Levofloxacin
H003338188	128	17:B0396446R	MA (Hend)- exp. 9/27/2	MALDI	1	1	K. pneumoniae	2	1	1	Meropenem	1	13.75	22.83	32.92	128	Daptomycin
H002062017	129	17:B0379081R	MK (Hend)	MALDI	1	1	K. pneumoniae	2	1	1	Ciprofloxacin	2	13.6	22.78	31.35	129	Metronidazole
H003308676	130	17:B0399674R	MM (Hend)	MALDI	1	1	K. pneumoniae	2	1	1	Ciprofloxacin	2	13.1	23.12	43.28	130	Metronidazole
H003053388	131	17:B0453497R	DK (Hend)	MALDI	1	1	K. pneumoniae	2	1	0	Ceftriaxone	3	24.47	39.82	46.73	131	Vancomycin
H002018451	132	17:B0410930R	IM (Hend)	MALDI	1	1	K. pneumoniae	2	1	0	Ceftriaxone	2	16.72	26.27	33.23	132	Vancomycin
H003124158	133	17:B0426995S	EB (Hend)	MALDI	1	1	K. pneumoniae	2	1	1	Ertapenem	2	24.58	34.68	45.48	133	PipTazo
H002469471	134	17:B0440428R	BS (Hend)	MALDI	1	1	K. pneumoniae	2	1	0	Ceftazidime	1	14.68	21.87	29.05	134	Levofloxacin
H003039202	135	17:B0443398R	SM (Hend) - exp 10/28/	MALDI	1	1	K. pneumoniae	2	1		Expired	0		35.07	45.25	-1
H002270209	136	17:B0509572R	RC (Hend)	MALDI	1	1	K. pneumoniae	2	1	0	Ceftriaxone	1	25.55	30.97	42.23	136	Azithromycin
H002101465	137	17:B0455541U	BT (Hend)	MALDI	1	1	K. pneumoniae	2	1	1	Ciprofloxacin	2	14.22	27.57	36.02	137	Vancomycin
H003361422	138	17:B0519237R	MP (Hend)	MALDI	1	1	K. pneumoniae	2	1	0	Ciprofloxacin	2	10.25	25.08	30.18	138	Vancomycin
H003261091	139	17:B0503638R	CE (Hend)	MALDI	1	1	K. pneumoniae	2	1	1	PipTazo	1	17.08	27.83	34.62	139	Vancomycin
H002026082	140	17:B0467279R	BA (Hend)	MALDI	1	1	K. pneumoniae	2	1	1	Ciprofloxacin	3	14.83	24.8	33.5	-1
H003368771	141	17:B0521808R	SY (Hend)	MALDI	1	1	K. pneumoniae	2	1	0	Meropenem	2	15.43	23.38	33.17	141	Vancomycin
H003016167	142	17:B0507218R	JC (Hend)	MALDI	1	1	K. pneumoniae	2	1	0	Ciprofloxacin	1	24.83	37.07	47.38	142	Levofloxacin
H003367180	143	17:B0527373R	SA (Hend)	MALDI	1	1	K. pneumoniae	2	1		Ciprofloxacin	3		42.02	52.03	-1
H003300140	144	17:B0513692R	AH (Hend)	MALDI	1	1	K. pneumoniae	2	1	0	Ciprofloxacin	2	19.23	29	33.28	144	Vancomycin
5209546	145	17:B0014568R	JR	VITEK	0	1	P. aeruginosa	4	0	0	Ciprofloxacin	2	46.87	83.57	83.57	145	Ceftriaxone
5427822	146	17:B0065079U	LM	VITEK	0	1	P. aeruginosa	4	0	1	Ciprofloxacin	2	21.78	49.15	49.15	146	Cefazolin
5257445	147	17:B0093437R	GM	VITEK	0	1	P. aeruginosa	4	0	1	Ceftazidime	2	15.52	49	49	147	Clindamycin
1081438	148	17:B0293373U	ML	MALDI	1	1	P. aeruginosa	4	0	1	Ceftazidime	2	20.75	30.63	48.77	148	Daptomycin
1436629	149	17:B0168814R	AP	VITEK	0	1	P. aeruginosa	4	0	0	Ciprofloxacin	2	17.73	36.25	36.25	149	Ceftriaxone
5476228	150	17:B0184578R	MS- expired 5/8/2017	MALDI	1	1	P. aeruginosa	4	0	0	PipTazo	1	21.02	49.05	49.05	150	Ceftriaxone
1397648	151	17:B0214620R	LB	MALDI	1	1	P. aeruginosa	4	0	0	Ciprofloxacin	1	18.27	23.87	37.62	-1
1402104	152	17:B0288853R	SR	VITEK	0	1	P. aeruginosa	4	0	0	PipTazo	2	22.87	64.07	64.07	152	Cephalexin
1483216	153	17:B0222860U	JR	VITEK	0	1	P. aeruginosa	4	0	1	Ceftazidime	2	19.58	33.78	45.37	153	Vancomycin
5480827	154	17:B0337704R	FH	VITEK	0	1	P. aeruginosa	4	0	1	PipTazo	1	24.7	54.77	54.77	154	Vancomycin
1597006	155	17:B0260550R	BW	VITEK	0	1	P. aeruginosa	4	0	0	PipTazo	1	21.38	32.63	54.37	155
1267770	156	17:B0309626R	LL	MALDI	1	1	P. aeruginosa	4	0	1	Ceftazidime	1	21.18	50.18	73.93	156	Vancomycin
1473327	157	17:B0314875R	BP	VITEK	0	1	P. aeruginosa	4	0	0	Ciprofloxacin	4	8.5	19.98	32.62	-1
1555207	158	17:B0327515R	PY (exp. 8/11/2017)	NONE	-1	1	P. aeruginosa	4	0	1	PipTazo	1	20.02	30.85	51.93	158	Ceftriaxone
5486931	159	17:B0372437R	YW	MALDI	1	1	P. aeruginosa	4	0	0	Ceftazidime	2	23.62	45.47	70.6	159	Ciprofloxacin
1450198	160	17:B0389153U	WH- exp. 9/21/2017	MALDI	1	1	P. aeruginosa	4	0	0	PipTazo	1	24.3	35.1	50.2	160	Vancomycin
5489878	161	17:B0400311U	AW	MALDI	1	1	P. aeruginosa	4	0	0	PipTazo	1	40.82	84.45	376.82	161	Vancomycin
5492210	162	17:B0430956R	EK- exp. 10/19/2017	MALDI	1	1	P. aeruginosa	4	0		Expired	0		45.12		-1
1245798	163	17:B0476457R	RT	MALDI	1	1	P. aeruginosa	4	0	1	Ceftazidime	1	20.97	32.87	46.15	163	Azithromycin
5436151	164	17:B0456831R	GE-exp. 11/12/2017	MALDI	1	1	P. aeruginosa	4	0	0	Ciprofloxacin	2	27.57	36.75	46.92	164	Ceftriaxone
5379864	165	17:B0468097R	SR	MALDI	1	1	P. aeruginosa	4	0	0	Ceftazidime	2	14.95	22.28	39.98	-1
5492514	166	17:B0485282R	CM	MALDI	1	1	P. aeruginosa	4	0	0	Ceftazidime	2	17.53	35.02	54.92	166	Ertapenem
5495701	167	17:B0506995R	RA- exp. 12/16/2017	MALDI	1	1	P. aeruginosa	4	0	0	Ceftazidime	1	20.3	28.57	41.53	-1
5343240	168	17:B0530921R	RD	MALDI	1	1	P. aeruginosa	4	0	0	Ceftazidime	2	22.32	37.33	52.52	168	Cefazolin
H002577942	169	17:B0245770R	PP (Hend)	VITEK	0	1	P. aeruginosa	4	0	0	PipTazo	1	20.8	44.67	44.67	169	Vancomycin
H003343149	170	17:B0103773S	BR (Hend)	VITEK	0	1	P. aeruginosa	4	0	0	PipTazo	1	22.43	51.77	51.77	170	Vancomycin
H003109193	171	17:B0039071U	HW (Hend) - exp 1/27/2	VITEK	0	1	P. aeruginosa	4	0	0	PipTazo	1	24.55	64.73	64.73	-1
H002563560	172	17:B0042144R	MF (Hend)	VITEK	0	1	P. aeruginosa	4	0	0	Ciprofloxacin	3	21.72	43.9	43.9	172	Ceftriaxone
H002321855	173	17:B0105989U	ER (Hend)	MALDI	1	1	P. aeruginosa	4	0	1	PipTazo	1	29.33	57.98	57.98	173	Clindamycin
H002394081	174	17:B0143145U	ME (Hend)	VITEK	0	1	P. aeruginosa	4	0	0	Ceftazidime	2	15.43	43.47	43.48	-1
H002419359	175	17:B0157790R	MG (Hend)	MALDI	1	1	P. aeruginosa	4	0	1	PipTazo	1	24.3	32.32	51.65	175	Ceftriaxone
H003299632	176	17:B0133521R	FS (Hend)	VITEK	0	1	P. aeruginosa	4	0	0	Ciprofloxacin	2	22.27	42.87	42.87	176	Azithromycin
H003331960	177	17:B0159604R	JM (Hend)	VITEK	0	1	P. aeruginosa	4	0	0	Ciprofloxacin	2	18.95	38.42	38.42	-1
H003334608	178	17:B0163336R	ES (Hend)	MALDI	1	1	P. aeruginosa	4	0	1	Ciprofloxacin	2	21.37	31	49.48	-1
H002596692	179	17:B0156324R	BS (Hend)	VITEK	0	1	P. aeruginosa	4	0	0	Ciprofloxacin	2	48.35	71	71	179	Ampicillin
H003082859	180	17:B0178948R	IT (Hend)	VITEK	0	1	P. aeruginosa	4	0	0	Ceftazidime	1	21.62	62.2	62.2	180	Ceftriaxone
H002097144	181	17:B0201344R	MA (Hend)	MALDI	1	1	P. aeruginosa	4	0	1	PipTazo	2	28.22	39.22	57.22	181	Azithromycin
H002486583	182	17:B0310006R	GS (Hend)	MALDI	1	1	P. aeruginosa	4	0	1	PipTazo	1	16.58	45.55	63.25	182	Ceftriaxone
H003025339	183	17:B0241989R	KG (exp. 6/18/2016)	NONE	-1	1	P. aeruginosa	4	0	0	Ciprofloxacin	2	20.1	36.52	59.32	183	Tetracycline
H003358187	184	17:B0276609R	KT (Hend)	MALDI	1	1	P. aeruginosa	4	0	1	Ceftazidime	1	35.43	48.95	73.07	184	Ciprofloxacin
H003356587	185	17:B0325926R	DM (Hend)	MALDI	1	1	P. aeruginosa	4	0	1	Ciprofloxacin	2	14.47	51.02	72.95	-1
H002529486	186	17:B0325477R	VB (Hend)	MALDI	1	1	P. aeruginosa	4	0	1	Ceftazidime	1	28	38.23	57.33	186	PipTazo
H003283457	187	17:B0343181R	HV (Hend)	MALDI	1	1	P. aeruginosa	4	0	0	Ciprofloxacin	2	19.6	38.87	57.15	187	TMS
H002524691	188	17:B0348992R	MC (Hend) - exp 8/27/2	MALDI	1	1	P. aeruginosa	4	0	0	Ceftazidime	2	20.3	59.87	59.87	188	Ceftriaxone
H002345171	189	17:B0361600R	JW (Hend)	MALDI	1	1	P. aeruginosa	4	0	1	PipTazo	1	26.33	36.83	55.03	189	Metronidazole
H002270156	190	17:B0365694U	CS (Hend)	MALDI	1	1	P. aeruginosa	4	0	0	PipTazo	1	22.22	31.65	45.43	-1
H003276518	191	17:B0393157R	GM (Hend) - exp. 9/25/	MALDI	1	1	P. aeruginosa	4	0	1	PipTazo	1	17.03	46.63	65.47	191	Vancomycin
H002101509	192	17:B0414876R	JL (Hend) -exp. 10/10/	MALDI	1	1	P. aeruginosa	4	0	0	PipTazo	1	22.13	50.65	50.65	192	Metronidazole
H003235512	193	17:B0432406R	GC (Hend)	MALDI	1	1	P. aeruginosa	4	0	0	PipTazo	1	20.05	92.1	49.92	193	Azithromycin
H002438257	194	17:B0433355S	SB (Hend)	MALDI	1	1	P. aeruginosa	4	0	0	PipTazo	1	21.92	37.12	48.42	194	Vancomycin
H003363789	195	17:B0456930S	PVN (Hend)	MALDI	1	1	P. aeruginosa	4	0	0	PipTazo	1	23.28	35.5	50.55	-1
H003367925	196	17:B0488960S	GH (Hend)	MALDI	1	1	P. aeruginosa	4	0	0	Ciprofloxacin	2	18.75	40.1	50.55	196	Vancomycin
H002169381	197	17:B0527540R	CM (Hend)	MALDI	1	1	P. aeruginosa	4	0	0	Ciprofloxacin	3	19.2	39.77	51.72	197	Ertapenem
H003012416	198	17:B0533702R	MH (Hend)	MALDI	1	1	P. aeruginosa	4	0	0	Ciprofloxacin	2	20.2	26.35	41.57	-1
5450128	199	17:B0012527R	AB	MALDI	1	1	S. marcescens	5	1	1	Ertapenem	1	12.18	23.53	43.77	199	Ceftazidime
5467727	200	17:B0044348R	JC- exp. 1/30/2017	VITEK	0	1	S. marcescens	5	1	0	Expired	0	11.45	74.75		-1
5210162	201	17:B0117026U	JM	VITEK	0	1	S. marcescens	5	1	0	Ciprofloxacin	2	22.18	45.35	45.35	201	Vancomycin
5426305	202	17:B0175603S	DD (CMH)	MALDI	1	1	S. marcescens	5	1	0	Ceftriaxone	1	10.02	48.48	69.5	202	PipTazo
5441806	203	17:B0227989R	ZN	MALDI	1	1	S. marcescens	5	1	0	Ciprofloxacin	1	11.65	22.13	35.82	203	Cloxacillin
5479079	204	17:B0236909R	BS	MALDI	1	1	S. marcescens	5	1	1	Ciprofloxacin	3	12.7	24.07	34.22	204	Cefazolin
1380179	205	17:B0232776U	SM	MALDI	1	1	S. marcescens	5	1	1	Ceftriaxone	1				-1
1442305	206	17:B0272415U	MG	MALDI	1	1	S. marcescens	5	1	1	Ciprofloxacin	2	19.25	29.27	36.33	206	PipTazo
5483001	207	17:B0308468R	LS	VITEK	0	1	S. marcescens	5	1	0	Ciprofloxacin	3	16.67	40.52	40.52	207	PipTazo
1262193	208	17:B0420343S	VH	MALDI	1	1	S. marcescens	5	1	0	Ciprofloxacin	4	20.3	28.95	38.48	208	Cloxacillin
5014831	209	17:B0486487R	AD	MALDI	1	1	S. marcescens	5	1	1	Ciprofloxacin	1	14.4	22.88	34.07	209	PipTazo
5202583	210	17:B0486060U	NM-exp. 11/25/2017	MALDI	1	1	S. marcescens	5	1		Expired	0		27.15		-1
1267341	211	17:B0483720U	JG	VITEK	0	1	S. marcescens	5	1	0	Ciprofloxacin	3	19.62	34.55	34.55	-1
H002143376	212	17:B0042182R	AE (Hend)	VITEK	0	1	S. marcescens	5	1	1	Ciprofloxacin	3	13.7	28.13	28.13	-1
H002131106	213	17:B0083889R	IZ (Hend)	VITEK	0	1	S. marcescens	5	1	0	Ciprofloxacin	1	19.93	75.43	74.6	213	Ampicillin
H003340869	214	17:B0286415U	RL (Hend)	MALDI	1	1	S. marcescens	5	1	0	Ciprofloxacin	3	10.8	24.18	36.93	-1
H002379856	215	17:B0323335R	JP (Hend)	MALDI	1	1	S. marcescens	5	1	1	Ciprofloxacin	2	21.6	36.93	44.48	215	Cefazolin
H003305239	216	17:B0317518U	MF (Hend)	MALDI	1	1	S. marcescens	5	1	0	Ciprofloxacin	3	20.42	37.42	50.05	216	PipTazo
H003019445	217	17:B0400401R	AB (Hend)	MALDI	1	1	S. marcescens	5	1	0	Ertapenem	1	15.92	23.18	32.07	217	Vancomycin
5461990	218	17:B0000026R	TK	VITEK	0	1	S. maltophili	6	0	1	TMS	1	25.97	74.68	66.88	218	Ampicillin
5473916	219	17:B0235066R	GS	VITEK	0	1	S. maltophili	6	0	0	TMS	2	24.12	69.53	59.42	219	Ceftriaxone
5003193	220	17:B0206786R	AH	MALDI	1	1	S. maltophili	6	0	0	TMS	1	18.08	81.23	90.3	220	Ampicillin
5477587	221	17:B0344215R	JL	MALDI	1	1	S. maltophili	6	0	0	N/A	0	33.65	57.73	73.73	221	PipTazo
1543717	222	17:B0382692R	RR	MALDI	1	1	S. maltophili	6	0	1	N/A	0	16.48	27.77	34.87	222	Ceftriaxone
5393601	223	17:B0431084R	GS	MALDI	1	1	S. maltophili	6	0	0	N/A	0	48.58	68.4	75.57	223	PipTazo
H003178289	224	17:B0318130R	KR (Hend)	MALDI	1	1	S. maltophili	6	0	0	Levofloxacin	2	30.18	42.87	64.08	224	Vancomycin
H002488192	225	17:B0224692R	LC (Hend)	MALDI	1	1	S. maltophili	6	0	0	TMS	1	31.05	46.22	57.87	225	Ciprofloxacin
H003361732	226	17:B0493695R	MG (Hend)	VITEK	0	1	S. maltophili	6	0	0	TMS	2	25.22	44.57	42.22	226	Ciprofloxacin
H002201687	227	17:B0474025R	JH (Hend)	MALDI	1	1	S. maltophili	6	0	0	TMS	1	21.12	41.95	37.48	227	Ciprofloxacin
1338387	228	16:B0039695R	EC (exp 2/9/2016)	VITEK	0	0	A. baumannii	0	0	0	Expired (post ID)	0	17.37	40.33	40.33	228	Ciprofloxacin
1046919	229	16:B0064750R	DM	VITEK	0	0	A. baumannii	0	0	0	Ciprofloxacin	1	17.67	42.25	42.25	229	Ceftriaxone
1567582	230	16:B0244959R	GH	VITEK	0	0	A. baumannii	0	0	1	Ciprofloxacin	1	42.17	123.37	127.73	230	Ceftriaxone
1244268	231	16:B0270997U	DS	VITEK	0	0	A. baumannii	0	0	1	Ciprofloxacin	1	16.18	45.4	45.4	231	Cephalexin
5300473	232	16:B0269387U	TS	VITEK	0	0	A. baumannii	0	0	1	Ciprofloxacin	2	19.95	47.38	47.38	232	Cefazolin
1352228	233	16:B0355158S	VK	VITEK	0	0	A. baumannii	0	0	1	Ciprofloxacin	2	19.42	39.25	39.25	233	Azithromycin
H003252877	234	16:B0101760R	DC	VITEK	0	0	A. baumannii	0	0	1	Ceftazidime	3	15.15	45.03	69.5	-1
H002406929	235	16:B0446702R	RP	VITEK	0	0	A. baumannii	0	0	0	Meropenem	1	17.38	39.77	39.77	235	Ceftriaxone
H003257776	236	16:B0445977S	JR	VITEK	0	0	E. cloacae co	1	1	0	Ciprofloxacin	3	17.15	45.08	45.08	236	Metronidazole
5397210	237	16:B0015762S	MP	VITEK	0	0	K. pneumoniae	2	1	1	Ciprofloxacin	3	34.38	63.57	63.57	237	Cephalexin
1381065	238	16:B0134790U	DB	VITEK	0	0	K. pneumoniae	2	1	1	Ciprofloxacin	2	13.82	31.07	31.07	238	Tazocin
5065839	239	16:B0133061R	MY	VITEK	0	0	K. pneumoniae	2	1	0	Ciprofloxacin	1	16.4	38.37	38.37	239	Levofloxacin
5176158	240	16:B0193792R	KG	VITEK	0	0	K. pneumoniae	2	1	0	Ciprofloxacin	2	23.27	60.47	60.47	240	Vancomycin
1452840	241	16:B0212787R	JG (exp. 6/12/2016)	VITEK	0	0	K. pneumoniae	2	1	0	Expired	0	21.47	58.62	58.62	-1
5447286	242	16:B0219605R	TF	VITEK	0	0	K. pneumoniae	2	1		N/A	0		50.22	50.22	-1
5448196	243	16:B0243686R	JB (exp. 7/5/2016)	VITEK	0	0	K. pneumoniae	2	1	0	Cefazolin	3	11.7	34.03	34.03	243	Vancomycin
5423617	244	16:B0300432R	KP	VITEK	0	0	K. pneumoniae	2	1	0	Meropenem	2	33.45	32.62	32.62	244	Cefazolin
5449120	245	16:B0248317R	CY	VITEK	0	0	K. pneumoniae	2	1	0	Ciprofloxacin	4	16.13	40.12	40.12	245	Metronidazole
5404565	246	16:B0257688R	EG (exp 7/14/2016)	VITEK	0	0	K. pneumoniae	2	1	0	Ceftriaxone	1	13.98	38.58	38.58	-1
5447637	247	16:B0299752U	JR	VITEK	0	0	K. pneumoniae	2	1	0	Amox/Clav	4	10.63	84.65	84.65	247	Vancomycin
5279798	248	16:B0286971U	HG	VITEK	0	0	K. pneumoniae	2	1	0	Ciprofloxacin	3	62.88	80.45	80.45	248	Vancomycin
5450494	249	16:B0271108R	KB (exp 7/22/2016)	VITEK	0	0	K. pneumoniae	2	1	1	Expired	0	13.42	52.8	48.18	-1
1361789	250	16:B0283902R	BB	VITEK	0	0	K. pneumoniae	2	1	1	TMS	2	27.27	43	43	250	Azithromycin
1219310	251	16:B0293307R	IG	VITEK	0	0	K. pneumoniae	2	1	0	Ciprofloxacin	2	15.88	33.32	33.32	-1
5452442	252	16:B0304078R	AS (exp. 8/15/2016)	VITEK	0	0	K. pneumoniae	2	1		Expired	0		34.43	34.43	-1
1499085	253	16:B0353567R	WL	VITEK	0	0	K. pneumoniae	2	1	0	Ciprofloxacin	2	12.15	35.67	35.67	253	Vancomycin
1464005	254	16:B0318161R	JK	VITEK	0	0	K. pneumoniae	2	1	0	Ciprofloxacin	2	17.93	43.38	43.38	254	Cephalexin
1095280	255	16:B0327932R	SR	VITEK	0	0	K. pneumoniae	2	1	0	Ciprofloxacin	2	17.1	84.03	158.33	255	Metronidazole
1430625	256	16:B0335908S	RJ	VITEK	0	0	K. pneumoniae	2	1	0	N/A	0	46.23	82.25	82.25	-1
1105879	257	16:B0338378R	TH	VITEK	0	0	K. pneumoniae	2	1	0	Ertapenem	1	19.17	46.85	46.85	257	Vancomycin
1537234	258	16:B0374359U	BH	VITEK	0	0	K. pneumoniae	2	1	1	N/A	0	17.6	53.5	38.88	-1
5457350	259	16:B0391717U	TG	VITEK	0	0	K. pneumoniae	2	1	0	Ciprofloxacin	3	16.87	37.47	37.47	259	Levofloxacin
1366816	260	16:B0385468R	JS	VITEK	0	0	K. pneumoniae	2	1	0	N/A	0	64.48	81.27	81.27	260	Clindamycin
5457746	261	16:B0417204S	SG	MALDI	1	0	K. pneumoniae	2	1	1	Ciprofloxacin	2	18.52	27.22	35.87	261	Ampicillin
5463598	262	16:B0480324U	LB	VITEK	0	0	K. pneumoniae	2	1	0	Ciprofloxacin	3	14.72	38.37	38.37	262	Vancomycin
5463608	263	16:B0489034R	JP	MALDI	1	0	K. pneumoniae	2	1	1	Ciprofloxacin	3	20.22	32	46.38	263	Metronidazole
1219115	264	16:B0485873R	EG	VITEK	0	0	K. pneumoniae	2	1	0	Ciprofloxacin	3	13.23	39.53	39.53	264	Metronidazole
H003310074	265	16:B0144076R	GR	VITEK	0	0	K. pneumoniae	2	1	1	N/A	0	11.42	44.77	44.77	-1
H003315925	266	16:B0065101R	PB	VITEK	0	0	K. pneumoniae	2	1	1	PipTazo	1	17.18	41.95	41.95	266	Vancomycin
H003292147	267	16:B0062821R	AM	VITEK	0	0	K. pneumoniae	2	1	1	PipTazo	1	12.72	43.72	43.72	267	Vancomycin
H002582559	268	16:B0067292R	DC	VITEK	0	0	K. pneumoniae	2	1	0	Meropenem	2	15.35	37.27	37.27	268	Vancomycin
H002215831	269	16:B0328108R	LC	VITEK	0	0	K. pneumoniae	2	1	0	Ciprofloxacin	4	13.68	29.73	64.6	-1
H003135298	270	16:B0001793R	NA	VITEK	0	0	K. pneumoniae	2	1	1	Ciprofloxacin	3	26.05	43.65	43.65	270	Metronidazole
H003270392	271	16:B0019479R	SM (exp 1/21/2016)	VITEK	0	0	K. pneumoniae	2	1	0	PipTazo	1	14.28	44.65	44.65	-1
H002455777	272	16:B0028247U	EK	MALDI	1	0	K. pneumoniae	2	1	0	Amox/Clav	2	14	62.17	62.17	272	Vancomycin
H003302252	273	16:B0130291R	AU	VITEK	0	0	K. pneumoniae	2	1	0	Ciprofloxacin	3	6.73	34.87	34.87	273	TMS
H002292081	274	16:B0053698R	GB	VITEK	0	0	K. pneumoniae	2	1	0	Ciprofloxacin	2	23.83	49.97	49.97	-1
H003260858	275	16:B0062264S	DD (expired 2/23/2016)	VITEK	0	0	K. pneumoniae	2	1	0	Cefazolin	3	16.08	51.02	51.02	275	Ciprofloxacin
H002337518	276	16:B0089059R	FG	VITEK	0	0	K. pneumoniae	2	1	1	Ciprofloxacin	2	19.98	94.92	94.92	-1
H003129533	277	16:B0135852R	PK	VITEK	0	0	K. pneumoniae	2	1	0	Ciprofloxacin	2	20.87	55.73	55.73	-1
H003258644	278	16:B0136842U	JH	VITEK	0	0	K. pneumoniae	2	1	1	Ceftriaxone	1	16.87	41.58	41.58	278	Metronidazole
H002128790	279	16:B0182677U	LW	VITEK	0	0	K. pneumoniae	2	1	0	Ceftriaxone	2	18.65	39.07	39.07	279	Vancomycin
H002547513	280	16:B0158789R	PK (exp 5/13/2016)	VITEK	0	0	K. pneumoniae	2	1	0	PipTazo	1	14.43	38.13	38.13	-1
H003308188	281	16:B0193903R	VC (exp. 6/3/2016)	VITEK	0	0	K. pneumoniae	2	1	0	Ciprofloxacin	4	13.23	80.78	80.78	281	Vancomycin
H003166033	282	16:B0202458R	MH	VITEK	0	0	K. pneumoniae	2	1	1	Meropenem	2	19.17	44.95	44.95	282	Pentamidine
H003051584	283	16:B0179701S	JL	VITEK	0	0	K. pneumoniae	2	1	0	PipTazo	2	19.58	38.62	38.62	283	Ampicillin
H002457583	284	16:B0181291U	WR	VITEK	0	0	K. pneumoniae	2	1	0	Ciprofloxacin	1	15.83	37.15	37.15	284	Metronidazole
H002132435	285	16:B0183858R	DR	VITEK	0	0	K. pneumoniae	2	1	0	PipTazo	2	36.2	77.75	77.75	-1
H003253238	286	16:B0230336R	RG	VITEK	0	0	K. pneumoniae	2	1	0	Ceftazidime	3	21.58	39.2	39.2	286	Vancomycin
H003330820	287	16:B0247178R	JH	VITEK	0	0	K. pneumoniae	2	1	0	Ciprofloxacin	2	17.65	47.88	47.88	287	Vancomycin
H003318782	288	16:B0233226S	GN	VITEK	0	0	K. pneumoniae	2	1	0	Meropenem	2	22.08	44.43	44.43	288	Vancomycin
H002339392	289	16:B0239746U	DS	VITEK	0	0	K. pneumoniae	2	1	1	Cefazolin	2	15.1	49.05	49.05	-1
H002245491	290	16:B0248644U	HF	VITEK	0	0	K. pneumoniae	2	1	0	Amox/Clav	2	21.37	50.53	50.53	-1
H003096514	291	16:B0266860S	AP	VITEK	0	0	K. pneumoniae	2	1	0	Ciprofloxacin	2	17.85	39.1	39.1	-1
H002160457	292	16:B0305238R	WD	VITEK	0	0	K. pneumoniae	2	1		Ciprofloxacin	2		48.05	48.05	292	Metronidazole
H002432485	293	16:B0340454R	EJ (exp 9/11/2016)	VITEK	0	0	K. pneumoniae	2	1	1	Expired	0	20.8	39.52	39.52	-1
H003313755	294	16:B0376761R	LW	VITEK	0	0	K. pneumoniae	2	1	0	Meropenem	3	16.83	38.55	38.55	294	Metronidazole
H003194355	295	16:B0360153U	AP	VITEK	0	0	K. pneumoniae	2	1	1	Cefazolin	2	15.38	30.22	30.22	295	Ampicillin
H003324564	296	16:B0365571R	IM	VITEK	0	0	K. pneumoniae	2	1	0	Ceftriaxone	1	17.55	41.67	41.67	296	Metronidazole
H002442566	297	16:B0365595R	JG	VITEK	0	0	K. pneumoniae	2	1	1	Ciprofloxacin	3	24.6	57.57	57.57	-1
H002219822	298	16:B0377616R	RM	VITEK	0	0	K. pneumoniae	2	1	1	Ciprofloxacin	2	19.7	53.72	53.72	-1
H003138418	299	16:B0379145R	GP	VITEK	0	0	K. pneumoniae	2	1	0	Ciprofloxacin	2	15.93	31.83	31.83	-1
H002587556	300	16:B0380862S	RB	VITEK	0	0	K. pneumoniae	2	1	0	Cefazolin	2	19.77	45.12	45.12	300	Ampicillin
H003343200	301	16:B0492378R	AP	VITEK	0	0	K. pneumoniae	2	1	0	Meropenem	2	16.25	41.18	41.18	301	Vancomycin
H003334657	302	16:B0485656R	RH	VITEK	0	0	K. pneumoniae	2	1	0	PipTazo	1	14.72	38.1	38.1	302	Vancomycin
H002179910	303	16:B0498259U	GK (exp. 1/8/2017)	VITEK	0	0	K. pneumoniae	2	1	0	Cefazolin	3	19.6	67.32	67.32	303	Metronidazole
5433100	304	16:B0017597R	CK (exp 1/14/2016)	VITEK	0	0	P. aeruginosa	4	0		Expired	0		70.7	70.7	-1
1235758	305	16:B0046236R	HO	VITEK	0	0	P. aeruginosa	4	0	0	Ciprofloxacin	2	30.42	50.12	50.12	305	Cefazolin
5057650	306	16:B0070326R	AC	VITEK	0	0	P. aeruginosa	4	0	0	Ciprofloxacin	1	22.18	41.65	41.65	306	Azithromycin
1602686	307	16:B0074192U	NM	VITEK	0	0	P. aeruginosa	4	0	0	N/A	0	22.63	47.33	89.7	307	Ampicillin
1530508	308	16:B0095691R	LM	VITEK	0	0	P. aeruginosa	4	0	0	PipTazo	1	32.67	66.38	66.38	308	Ciprofloxacin
5437963	309	16:B0109635R	TP	VITEK	0	0	P. aeruginosa	4	0	0	Meropenem	1	7.32	69.23	91.98	-1
5292267	310	16:B0157993U	VP	VITEK	0	0	P. aeruginosa	4	0	0	Ciprofloxacin	2	10.58	120.32	120.32	-1
1330596	311	16:B0104096R	AS	VITEK	0	0	P. aeruginosa	4	0	0	PipTazo	1	22.82	57.13	57.13	311	Levofloxacin
1337658	312	16:B0124657S	IC	VITEK	0	0	P. aeruginosa	4	0	0	PipTazo	1	31.23	42.7	65.83	312	Ceftriaxone
1508586	313	16:B0134177R	AH (exp 4/16/2016)	VITEK	0	0	P. aeruginosa	4	0	0	PipTazo	1	13.78	35.43	35.43	-1
5441752	314	16:B0167775R	HB (exp. 5/11/2016)	VITEK	0	0	P. aeruginosa	4	0	0	Ciprofloxacin	1	12.77	47.6	47.6	314	Metronidazole
1430778	315	16:B0195911R	AS (exp 6/4/2016)	VITEK	0	0	P. aeruginosa	4	0	0	PipTazo	1	16.57	32.45	52.38	315	Ceftriaxone
5443468	316	16:B0161787R	BT	VITEK	0	0	P. aeruginosa	4	0	0	PipTazo	1	21.68	49.97	49.97	316	Ceftriaxone
1349063	317	16:B0305639R	DR	VITEK	0	0	P. aeruginosa	4	0	0	Ciprofloxacin	3	21.03	52.4	69.22	317	Vancomycin
5177975	318	16:B0237308R	WB	VITEK	0	0	P. aeruginosa	4	0	0	Ceftazidime	1	22.28	52.32	52.32	318	Ceftriaxone
5447478	319	16:B0313749U	MS	VITEK	0	0	P. aeruginosa	4	0	1	Ciprofloxacin	2	17.75	42.6	42.6	319	Cefazolin
5452149	320	16:B0327801R	SG	VITEK	0	0	P. aeruginosa	4	0	0	Ciprofloxacin	2	20.7	36.52	50.68	320	Ceftriaxone
5302139	321	16:B0326933R	DV	VITEK	0	0	P. aeruginosa	4	0	0	Ciprofloxacin	1	21.22	48.47	48.47	321	Cefazolin
1493772	322	16:B0410072R	SS	MALDI	1	0	P. aeruginosa	4	0	1	Ciprofloxacin	2	13.9	26.78	46.87	322	Vancomycin
1278195	323	16:B0383908U	ES	VITEK	0	0	P. aeruginosa	4	0	0	Ciprofloxacin	2	19.17	45.25	45.25	-1
1010052	324	16:B0385670R	JC	VITEK	0	0	P. aeruginosa	4	0	1	Ceftazidime	1	24.55	55.87	55.87	324	Ceftriaxone
5459519	325	16:B0503142R	MF	VITEK	0	0	P. aeruginosa	4	0	0	Ciprofloxacin	1	13.62	59.03	59.03	325	Ceftazidime
5292832	326	16:B0468798U	WG	VITEK	0	0	P. aeruginosa	4	0	0	Tobramycin	1	19.98	44.78	44.78	326	Meropenem
H003173941	327	16:B0133532R	MB	VITEK	0	0	P. aeruginosa	4	0	0	Ciprofloxacin	2	23.7	44.08	44.08	-1
H002585915	328	16:B0011324S	LB (exp. 1/22/2016)	NONE	-1	0	P. aeruginosa	4	0	0	PipTazo	1	51.02	64.78	86.67	328	Vancomycin
H003219767	329	16:B0100724U	JN (exp 3/19/2016)	VITEK	0	0	P. aeruginosa	4	0		Expired	0		68.82	68.82	329	TMS
H002175837	330	16:B0003470R	GH	VITEK	0	0	P. aeruginosa	4	0	0	Ceftazidime	2	20.23	45.92	45.92	330	Vancomycin
H003028946	331	16:B0029642R	KP	VITEK	0	0	P. aeruginosa	4	0	1	Ciprofloxacin	2	19.33	50.9	50.9	331	TMS
H003322973	332	16:B0039891R	SV (exp 2/2/2016)	VITEK	0	0	P. aeruginosa	4	0	0	Meropenem	2	20.63	46.23	46.23	332	Cefazolin
H003285359	333	16:B0054119R	DR	VITEK	0	0	P. aeruginosa	4	0	0	Ciprofloxacin	1	23.93	46.93	46.93	333	Ceftriaxone
H003001329	334	16:B0053898R	TD	VITEK	0	0	P. aeruginosa	4	0	1	N/A	0	22.95	54.82	54.82	-1
H003038794	335	16:B0124379U	JR	VITEK	0	0	P. aeruginosa	4	0	0	Ciprofloxacin	2	23.63	48.75	48.75	335	Ampicillin
H003042252	336	16:B0137852U	WN (exp. 4/20/2016)	MALDI	1	0	P. aeruginosa	4	0	0	Ciprofloxacin	2	21.75	32.13	49.15	336	Vancomycin
H003266957	337	16:B0138966U	CC	VITEK	0	0	P. aeruginosa	4	0	0	PipTazo	1	31.48	55.98	55.98	337	Azithromycin
H003295514	338	16:B0186936R	PS	VITEK	0	0	P. aeruginosa	4	0	0	Meropenem	1	19.9	42.93	42.93	338	Ceftriaxone
H003313120	339	16:B0205750R	RF	VITEK	0	0	P. aeruginosa	4	0	0	Meropenem	1	28.35	52.53	52.53	339	Levofloxacin
H003060826	340	16:B0182531R	HJ	VITEK	0	0	P. aeruginosa	4	0	0	Ciprofloxacin	2	20.33	41.37	46.15	340	Vancomycin
H003237593	341	16:B0175093R	DM	VITEK	0	0	P. aeruginosa	4	0	0	PipTazo	2	21.33	37	67.02	-1
H002246314	342	16:B0178641R	MF	VITEK	0	0	P. aeruginosa	4	0	1	Ciprofloxacin	3	23.98	56.45	56.45	342	Azithromycin
H002008561	343	16:B0209634R	HG	VITEK	0	0	P. aeruginosa	4	0	1	Ciprofloxacin	2	15.25	21.92	43.4	343	PipTazo
H002070192	344	16:B0251773U	SS (exp. 7/9/2016)	MALDI	1	0	P. aeruginosa	4	0		Expired	0		62.68
H003325396	345	16:B0308041R	CJ	VITEK	0	0	P. aeruginosa	4	0	0	PipTazo	1	19.63	49.17	49.17	345	Vancomycin
H003326446	346	16:B0315741R	BS	VITEK	0	0	P. aeruginosa	4	0	1	Meropenem	2	16.58	45.57	67.98	346	Vancomycin
H002216141	347	16:B0306589R	JM	VITEK	0	0	P. aeruginosa	4	0	0	Ciprofloxacin	1	38.73	86.13	86.13	-1
H002569274	348	16:B0325167U	PO	VITEK	0	0	P. aeruginosa	4	0	1	PipTazo	1	20.78	46.55	46.55	348	Vancomycin
H003175035	349	16:B0332526R	DM	VITEK	0	0	P. aeruginosa	4	0	0	Ciprofloxacin	3	20.3	43.05	43.05	349	Clindamycin
H003341472	350	16:B0415171S	DB (exp 11/8/2016)	MALDI	1	0	P. aeruginosa	4	0	1	Ciprofloxacin	2	22.63	32.98	53.23	350	Vancomycin
H003304596	351	16:B0420941U	RS (exp 11/4/2016)	VITEK	0	0	P. aeruginosa	4	0		Meropenem	1		65.55	65.55	351	Ampicillin
H003194391	352	16:B0409619R	SS	VITEK	0	0	P. aeruginosa	4	0	1	Ciprofloxacin	3	29.02	63.25	63.25	352	Ampicillin
H003285918	353	16:B0461145S	JR	VITEK	0	0	P. aeruginosa	4	0	1	Meropenem	2	25.68	60.97	60.97	353	Levofloxacin
H003016928	354	16:B0497801U	NS (exp. 12/27/2016)	VITEK	0	0	P. aeruginosa	4	0	1	PipTazo	1	16.03	42.78	42.78	354	Cephalexin
5432078	355	16:B0223392R	JC	VITEK	0	0	S. marcescens	5	1	0	Ciprofloxacin	3	10.68	35.07	35.07	355	Levofloxacin
5062715	356	16:B0098192U	RS	VITEK	0	0	S. marcescens	5	1	0	Ciprofloxacin	2	10.67	33.45	33.45	356	PipTazo
5369072	357	16:B0147032R	FP	VITEK	0	0	S. marcescens	5	1	1	Ciprofloxacin	1	13.68	44.33	44.33	357	PipTazo
5441523	358	16:B0147243U	AP (exp. 4/27/2016)	VITEK	0	0	S. marcescens	5	1	0	Ciprofloxacin	3	21.4	43.58	43.58	358	Cefazolin
5078803	359	16:B0147247R	SM (exp 4/27/2016)	VITEK	0	0	S. marcescens	5	1	1	Amox/Clav	2	16.13	43.63	43.63	359	Cefazolin
1290491	360	16:B0188490S	AB	VITEK	0	0	S. marcescens	5	1	1	Ciprofloxacin	1				360	Ampicillin
1433319	361	16:B0367908R	RM (exp 9/27/2016)	VITEK	0	0	S. marcescens	5	1		Expired	0		48.35	48.35	361	Levofloxacin
5456655	362	16:B0381350R	MB	VITEK	0	0	S. marcescens	5	1	1	Ertapenem	1	13.42	47.47	47.47	362	PipTazo
1268293	363	16:B0433687U	MJ	VITEK	0	0	S. marcescens	5	1	0	Ciprofloxacin	2	13.07	33.1	33.1	363	Ampicillin
H003087009	364	16:B0133361R	BS	VITEK	0	0	S. marcescens	5	1	0	Meropenem	2	20.23	47.47	47.47	-1
H003085754	365	16:B0143325U	KT (Exp 4/22/2016)	VITEK	0	0	S. marcescens	5	1	0	Expired	0	12.7	38.17	38.17	365	Cloxacillin
H003120164	366	16:B0292673U	LB	VITEK	0	0	S. marcescens	5	1	1	Meropenem	2	17.92	46.23	46.23	366	PipTazo
H003275447	367	16:B0341338S	RS	VITEK	0	0	S. marcescens	5	1	0	Ciprofloxacin	3	18.52	30.97	54.42	367	PipTazo
H002136331	368	16:B0333723R	LG	VITEK	0	0	S. marcescens	5	1	0	Ciprofloxacin	2	21.25	47.58	47.58	368	Vancomycin
H003339465	369	16:B0351715U	FL	VITEK	0	0	S. marcescens	5	1	0	Ciprofloxacin	3	23.47	60.25	63.1	369	Ceftriaxone
H003325707	370	16:B0420950R	MM	VITEK	0	0	S. marcescens	5	1	0	Ciprofloxacin	2	23.55	65.7	65.7	370	Ampicillin
H002573716	371	16:B0427822S	AP	VITEK	0	0	S. marcescens	5	1	1	Ciprofloxacin	3	12	56.15	56.15	371	Cefazolin
1560245	372	16:B0036913U	KW	VITEK	0	0	S. maltophili	6	0	0	TMS	2	21.43	45.43	44.17	372	Ampicillin
1114533	373	16:B0326510R	DR	MALDI	1	0	S. maltophili	6	0	0	TMS	1	32.43	54.12	60	373	Ceftriaxone
1296186	374	16:B0429161R	DB	MALDI	1	0	S. maltophili	6	0	1	TMS	2	25.17	55.03	103.38	-1
5458839	375	16:B0483819R	NN	MALDI	1	0	S. maltophili	6	0	1	TMS	2	19.95	50.28	93.32	375	Moxifloxacin
5459796	376	16:B0420822R	LH	VITEK	0	0	S. maltophili	6	0		N/A	0		66.48	58.38	-1
1260728	377	16:B0465445S	SB	VITEK	0	0	S. maltophili	6	0	1	TMS	3	23.78	40.63	40.32	377	Ceftriaxone
H002259081	378	16:B0048112R	JC (exp. 2/20/2016)	VITEK	0	0	S. maltophili	6	0	0	TMS	1	15.97	100	247	378	Ceftazidime
H003327289	379	16:B0240962R	DS	VITEK	0	0	S. maltophili	6	0	0	Levofloxacin	1	31.52	49.95	49.03	379	Ceftazidime
H003340237	380	16:B0461833R	DN (exp 12/4/2016)	VITEK	0	0	S. maltophili	6	0	0	Expired (post-ID)	0	29.67	54.82	54.82	380	Daptomycin
H003068090	381	16:B0412733R	RL (exp 10/30/2016)	VITEK	0	0	S. maltophili	6	0		Expired	0		55.27	52.37	381	Ceftriaxone
H003292066	382	16:B0412246U	MA	MALDI	1	0	S. maltophili	6	0	1	Levofloxacin	1	31.77	67.47	69.35	382	PipTazo
